# Supplementary material for: Nuclear Localization of G3BP6 Is Essential for the Flowering Transition in Arabidopsis
Source: Biomolecules. 2023 Nov 24;13(12):1697. doi: 10.3390/biom13121697 (PMC10742247; doi:10.3390/biom13121697)
Supplement: Supplementary file 1 [file biomolecules-13-01697-s001.zip › Table S1.xlsx]

## Sheet: Sheet1
List of the primers used in this study
Primer name	Sequence (5’ to 3’)
Primers used for molecular cloning
G3BP1-mCheInF	ggatccccgggatccATGGATTCTACTGCTGCA
G3BP1-mCheInR	ttctcctttactggtaccGTACGAGTTGATGCTG
G3BP2-mCheInF	ggatccccgggatccATGAATTTCTCTGTATTACTT
G3BP2-mCheInR	ttctcctttactggtaccCGCAGCAACAGACAC
G3BP3-mCheInF	ggatccccgggatccATGGCTACCGAGGGAGTT
G3BP3-mCheInR	ttctcctttactggtaccATGTGCGGCTTCACT
G3BP4-mCheInF	ggatccccgggatccATGGCACAGCAGGAAGCT
G3BP4-mCheInR	ttctcctttactggtaccAGATGAACCACCACC
G3BP5-mCheInF	ggatccccgggatccATGGCACTTGAATCAAATGCT
G3BP5-mCheIn R	ttctcctttactggtaccACGGCTAGCTTCTAC
G3BP6-mCheInF	ggatccccgggatccATGACACCTGAATCAAACGCT
G3BP6-mCheInR	ttctcctttactggtaccGTTTTTGGCCTCAGTATT
G3BP6-nInR	ggatccTCACTTTGATTTTTCACC
G3BP6-cInF	gaattcATGAGTTATGCTTCCATT
G3BP6-ADInF	GAATTCATGACACCTGAATCAAACGCT
G3BP6-ADInR	GGATCCCTAGTTTTTGGCCTCAGTATT
RACK1-BDF	CATGGAGGCCGAATTCATGGCGGAAGGACTCGTT
RACK1-BDR	GCAGGTCGACGGATCCCTAGTAACGACCAATACC
G3BP6-414InF	gagaacacgggggactctagaATGACACCTGAATCAAACGCT
G3BP6-414InR	gcccttgctcaccattctagaGTTTTTGGCCTCAGTATTG
G3BP6NLS-414InF	gagaacacgggggactctagaATGCCAAAAAAGAAGAGAAAGGTACCAAAAAAGAAGAGAAAGGTAACACCTGAATCAAACGCT
G3BP6NES-414InF	gagaacacgggggactctagaATGCTACAGCTCCCCCCGCTAGAACGTCTCACCCTAGACCTACAGCTCCCCCCGCTAGAACGTCTCACCCTAGACACACCTGAATCAAACGCT
RACK1-nYFP-InF	CACGGGGGACTCTAGAATGGCGGAAGGACTCGTT
RACK1-nYFP-InR	TACTATCGATGGATCCGTAACGACCAATACCCCA
G3BP6-nYFP-InF	CACGGGGGACTCTAGAATGGCGACTCCTTATCCT
G3BP6-nYFP-InR	TACTATCGATGGATCCGCGACCACCACCGCGGT
G3BP7-cYFP-InF	CACGGGGGACTCTAGAATGGATTCTACTGCTGCA
G3BP7-cYFP-InR	TACTATCGATGGATCCGTACGAGTTGATGCTG
Primers for site-directed mutagenesis
DETA6-F	ACTTTACAGGTTAAAGCCCCTGTCGAAAAACCGGTT
DETA6-R	AACCGGTTTTTCGACAGGGGCTTTAACCTGTAAAGT
DETA24-F	ACTTTACAGGTTAAAGCCAAACAGGCTTCTGCTGAA
DETA24-R	TTCAGCAGAAGCCTGTTTGGCTTTAACCTGTAAAGT
Primers used for genotypic analysis
LB1	GCCTTTTCAGAAATGGATAAATAGCCTTGCTTCC
SALK_019963-LP	CGGAATAGCTAGATTCCTGGC
SALK_019963-RP	TCAGTATCCAATTCAAACGCC
SALK_206730-LP	CAAGCAGATGAAAAGCAGTCC
SALK_206730-RP	GCCAATACCACATCAACTCAAG
SALK_204332-LP	TTTATTGGGCCGATAATAGGG
SALK_204332-RP	GCGACTTGCAAGTTGAGAATC
SALK_027468-LP	CTCTACCAACTGGTGAGTCGC
SALK_027468-RP	TTACTGTATGACTGGCAGGGC
SALK_042146-LP	AAACGCTCCCTCAGTAGATCC
SALK_042146-RP	GTTTACGAATTGGGGAAGGAG
SALK_058330-LP	GATTAGCAGAGCCTGCAAATG
SALK_058330-RP	TCACTGTTCCGTCTCCCATAG
Primers used for qRT-PCR
SPL1_qF	TCTTCCTCCTCTAATGCCAC
SPL1_qR	TCTTCCACGCTTCAATCCC
SPL2_qF	TCCGATACCGAGCACAATAG
SPL2_qR	TGACAGAAGAGAGAGAGCAC
SPL3_qF	TGAGTGAGGAAGAGGAAGAAG
SPL3_qR	ACCAGAGATCCGAACATGAG
SPL4_qF	GCTGATATGAAAGAGGCAAAAC
SPL4_qR	TTCTGCATCACCACCTGAC
SPL5_qF	ATGGAGAAGAGGAGGATGGAGG
SPL5_qR	TGCAACAGTCGCAGCAGATG
SPL6_qF	ACCCAACCCAACCAAAATC
SPL6_qR	TTCACATCACCAGTGTAATTCC
SPL7_qF	ACCAGATAGCGGCGGAAAAG
SPL7_qR	GCACAGACAGCAAAACAGACAG
SPL8_qF	TTTCTCCTCCCCTCCTCTCTTC
SPL8_qR	GTGGTGGTGATGGTGATGATG
SPL9_qF	GTTCCTCCACTGAGTCATCC
SPL9_qR	ATCCATCCCACAACCTTCC
SPL10_qF	TGAAAAGAAACGAAGCTGCC
SPL10_qR	ACAACCCATTCCACAACATAC
SPL11_qF	TCATCTCCCGAAGCCAAAC
SPL11_qR	TGGATTTCCCAGCGACAAC
SPL12_qF	ACTTGCTTGCTGCTCTCTC
SPL12_qR	TACTTGTCCTCTCTCCTCCC
SPL13_qF	CTCTCTCTCTTCTGTCATCCTC
SPL13_qR	CACTCGCATTCTCAAACAATC
SPL14_qF	TCCCAACTCCTATCATTCACTC
SPL14_qR	CATAATCCAAACCTCCCCAAC
SPL15_qF	AGAAAACCACAACCCACAAC
SPL15_qR	ACAGAAGAGAGAGAGCACAG
SPL16_qF	ACTTGCTTGCTGCTCTCTC
SPL16_qR	TACTTGTCCTCTCTCCTCCC
miR156-qF	GCGGCGGTGACAGAAGAGAGT
miR156-qR	GTGCAGGGTCCGAGGT
pri-mir156a-qF	CTTCGTTCTCTATGTCTCAATCTCTC
pri-mir156a-qR	TGATTAAAGGCTAAAGGTCTCCTC
pri-mir156c-qF	AAAAGCCTCAGATCTAACTCCAACAC
pri-mir156c-qR	GCGTTTCTCTTAAAATTTGTCCCAAAACT
ACT2-qF	GCACCCTGTTCTTCTTACCG
ACT2-qR	AACCCTCGTAGATTGGCACA
FT-qF	CTACAACTGGAACAACCTTTGG
FT-qR	TGACAATTGTAGAAAACTGCGG
SOC1-qF	CAAGCAGACAAGTGACTTTCTC
SOC1-qR	GAGCTGGCGAATTCATAAAGTT
G3BP1-qF	CTCGGCTGAGATAACCAGTTAT
G3BP1-qR	GGGTGTTGTAGAGTTTATCCCA
G3BP2-qF	CTTGCTTGAGAATGAGTTCCAG
G3BP2-qR	GTCCTCTATAGTTCCCTCTTGC
G3BP3-qF	GATCAACGACAAGATTCTGTCG
G3BP3-qR	TTCTCCTCAAGGAATCGAAACA
G3BP4-qF	CTTAATCCTCCTACCCGTCATC
G3BP4-qR	ATCATCTTTGATTTGGACTGCG
G3BP5-qF	ACCCAAACACTATTGGCAATTC
G3BP5-qR	CCATTCATGTAAGATGCTTGGG
G3BP6-qF	TGAAAGTGTAGAGGCGGTTATT
G3BP6-qR	AACTTTCTCCTCAGGGACTTTC
G3BP7-qF	TTTGAGGTTCTGAGTGTTGACT
G3BP7-qR	CTGGTTGTCTTTTCCAGTCATG
SEP3_qF	TCAACAACAACAACACTCCC
SEP3_qR	ACATTACACACACACATGCAC
FPF1_qF	TCCGACACACAGAACCGAAG
FPF1_qR	CACAACACACACACCAACAC
AGL42_qF	AACGCAACGAGTAGACAAG
AGL42_qR	TGGGAGAAGATGATGAGAGAG
AGL8_qF	CACAAAAGATACCCAGAGAGAC
AGL8_qR	GAGAAGACGATGAGAGCAAC
AP1_qF	CCACTCTTACCCAAATCTCTCC
AP1_qR	GAACCAAACAAAACAAAGACCC
AGL20_qF	TGGAAGAGGTGATGAAGAGAG
AGL20_qR	TGAGAGAGAGAGAGTGAGAGAG
CCA1_qF	GCAACAAAAACTGCTGTCC
CCA1_qR	ACTCTTTTCCATCATTCACACC
SVP1_qF	CTTCTTCTTCCTCCTCCTCC
SVP1_qR	AATCTTTTCTCTCGCCATCAC
AGL24_qF	TCTCTCTTTCTCTCTCACTCAC
AGL24_qR	TCCTTATCTTCTCTCTCGCC
AGL18_qF	AAAACCCCTTCCTCTACTAGTC
AGL18_qR	AATCTCAATCCTTCCTCTCCC
AP2.7_qF	ACTTCTCTACTCTCACCATTCC
AP2.7_qR	TCGTCTTCTACAGCAACAAC
RAV1_qF	CAACGAAGAAGACGAAGCC
RAV1_qR	AAACACCATCATTACTCAACCC
AP2_qF	ACCACACCAAACACAAAGAG
AP2_qR	AAAGCCAGAAGCAACACC
GA20X_qF	CCAACATCTCTTACCATCCTTC
GA20X_qR	GCTGTCCAAAAGCTCTCTC
FD_qF	CCAAAACCACCACAACCAAAAC
FD_qR	ATCGCCATTAGGCGCAGAAC
AGL15_qF	GTCGTTCACCCACTATGTTC
AGL15_qR	GCTCTCTCTTTCTCCTTCATTC
